# Supplementary material for: Translation and Co-translational Membrane Engagement of Plastid-encoded Chlorophyll-binding Proteins Are Not Influenced by Chlorophyll Availability in Maize
Source: Front Plant Sci. 2017 Mar 28;8:385. doi: 10.3389/fpls.2017.00385 (PMC5368244; doi:10.3389/fpls.2017.00385)
Supplement: DATASET S2 — Data set of deep-sequencing-based ribosome profiling and total RNA control experiments displayed in Figures 3, 4. Data were processed and analyzed as previously described (Chotewutmontri and Barkan, 2016). [file Data_Sheet_2.XLS]

## Sheet: Dataset 2
Supplementary Dataset 2
Data set of deep-sequencing-based ribosome profiling and total RNA control experiments displayed in Figure 3. Data were processed and analyzed as previously described (Chotewutmontri and Barkan, 2016).
		Ribosome footprint samples				RNA-seq samples
		Zm-chlH-3	Wild type			Zm-chlH-3	Wild type
Total number of reads mapped to nuclear CDSs		1086489	468320			4868018	3533968
		Number of ribosome footprint reads mapped to the gene CDS region		Ribosome footprint RPKM values (calculated using Total number of reads mapped to nuclear CDSs)		Number of bias-removed RNA-seq reads mapped to each CDS region of the gene		RNA level RPKM values (calculated using Total number of reads mapped to nuclear CDSs without splicing efficiency correction)		Translational efficiency (Ribosome footprint RPKM/RNA level RPKM)
Genes	CDS length (nt)	Zm-chlH-3	Wild type	Zm-chlH-3	Wild type	Zm-chlH-3	Wild type	Zm-chlH-3	Wild type	Zm-chlH-3	Wild type
psbA	1062	29860	42391	25878.6	85232.7	239037	293690	46236.9	78253.2	0.559695	1.08919
matK	1542	37	20	22.0847	27.6951	25445	15063	3389.74	2764.17	0.00651518	0.0100193
rps16 (exon 2)	218	428	163	1807.02	1596.57	n.d.	n.d.	n.d.	n.d.	n.d.	n.d.
psbK	186	2788	1819	13796	20882.2	10294	9838	11368.9	14966.9	1.21349	1.39523
psbI	111	884	552	7330	10618.7	6082	5729	11255.7	14604.7	0.651227	0.727077
psbD	1032	10568	10036	9425.14	20765.3	41028	47775	8166.74	13099.6	1.15409	1.58518
psbC	1422	23900	16346	15469.4	24545.3	68589	67126	9908.38	13357.6	1.56124	1.83756
psbZ	189	1462	1309	7119.68	14788.9	4000	4598	4347.56	6884.06	1.63762	2.14828
psbM	105	216	206	1893.39	4189.24	6967	7560	13630.3	20373.7	0.13891	0.20562
petN	90	2272	887	23234.9	21044.5	n.d.	n.d.	n.d.	n.d.	n.d.	n.d.
rpoB	3228	133	44	37.9221	29.1056	4944	3205	314.625	280.952	0.120531	0.103596
rpoC1	2052	42	47	18.8385	48.9078	5310	3231	531.576	445.551	0.035439	0.109769
rpoC2	4584	244	102	48.9914	47.513	4381	3573	196.325	220.56	0.249542	0.215421
rps2	711	1371	533	1774.77	1600.72	4722	4708	1364.28	1873.72	1.30088	0.854301
atpI	744	2951	4327	3650.66	12418.6	14347	18792	3961.28	7147.23	0.921584	1.73754
atpH	246	13916	12010	52066	104247	9884	11249	8253.64	12939.5	6.30824	8.05655
atpF (exon 2)	407	2856	3321	6458.6	17423.4	n.d.	n.d.	n.d.	n.d.	n.d.	n.d.
atpA	1524	10071	9160	6082.22	12834.2	29371	36451	3958.96	6768.02	1.53632	1.8963
rps14	312	1667	381	4917.63	2607.52	21707	18115	14292	16429.4	0.344083	0.158711
psaB	2208	18668	18389	7781.68	17783.5	88061	81932	8192.8	10500.1	0.949819	1.69365
psaA	2253	19851	16300	8109.53	15448.4	79827	84036	7278.41	10554.6	1.11419	1.46367
ycf3 (exon 3)	159	376	140	2176.53	1880.13	n.d.	n.d.	n.d.	n.d.	n.d.	n.d.
rps4	606	1505	310	2285.8	1092.31	8473	5497	2872.18	2566.79	0.795841	0.425555
ndhJ	480	208	414	398.838	1841.69	13161	11453	5632.43	6751.74	0.0708111	0.272773
ndhK	747	1551	1052	1911.02	3007.13	16253	13974	4469.52	5293.43	0.427568	0.568087
ndhC	363	662	720	1678.52	4235.29	6313	5592	3572.54	4359.11	0.469839	0.971595
atpE	414	2250	1424	5002.15	7344.58	22554	18832	11191.1	12871.6	0.446978	0.570602
atpB	1497	22841	13599	14043.3	19397.4	84640	69637	11614.5	13163	1.20911	1.47362
rbcL	1431	36081	29549	23206.7	44092.1	118073	110420	16949.6	21834.6	1.36916	2.01937
psaI	111	1290	555	10696.5	10676.5	2877	2740	5324.33	6984.98	2.00898	1.52849
ycf4	558	393	304	648.236	1163.31	10487	8937	3860.69	4532.05	0.167907	0.256686
cemA	693	62	164	82.3442	505.322	11422	9738	3385.76	3976.25	0.0243207	0.127085
petA	963	3522	2801	3366.18	6210.75	29953	27295	6389.43	8020.37	0.526837	0.774372
psbJ	123	5272	1819	39449.8	31578	11676	11118	19500.1	25577.6	2.02306	1.2346
psbL	117	1450	608	11406.6	11096.2	10670	10109	18733.8	24448.9	0.608878	0.453853
psbF	120	1245	643	9549.11	11441.6	15367	14844	26306.1	35003.1	0.363	0.326874
psbE	252	2938	1449	10730.6	12277.9	18280	17879	14901.3	20076.1	0.720116	0.611568
petL	96	2204	938	21130.8	20863.6	4043	3160	8651.28	9314.36	2.4425	2.23994
petG	114	687	533	5546.6	9983.43	9766	7877	17597.9	19552.1	0.315186	0.510606
psaJ	129	4085	2105	29145.9	34843.3	8088	8505	12879.5	18656.1	2.26296	1.86766
rpl33	201	216	166	989.082	1763.48	3707	3914	3788.56	5510.13	0.261071	0.320042
rps18	513	571	636	1024.46	2647.26	3828	4566	1532.86	2518.58	0.66833	1.05109
rpl20	360	211	41	539.454	243.186	3062	2249	1747.23	1767.76	0.308748	0.137567
rps12 (exon 2)	232	289	201	1146.53	1849.97	n.d.	n.d.	n.d.	n.d.	n.d.	n.d.
clpP	651	120	132	169.658	432.962	7114	4889	2244.82	2125.09	0.0755778	0.203739
psbN	1527	46183	14854	27836.7	20771.2	97190	81472	13074.7	15097.6	0.381576	0.688767
psbB	102	1468	617	13246.5	12916.4	4414	3542	8889.55	9826.2	2.12906	1.3758
psbT	132	190	204	1324.81	3300	2231	2235	3471.95	4791.16	1.49012	1.31449
psbH	222	5319	1170	22052.2	11253.6	9946	8768	9203.29	11176	2.39612	1.00694
petB (exon 2)	699	5474	3317	7207.79	10132.7	n.d.	n.d.	n.d.	n.d.	n.d.	n.d.
petD (exon 2)	475	5638	3552	10924.6	15967.5	n.d.	n.d.	n.d.	n.d.	n.d.	n.d.
rpoA	1020	134	35	120.915	73.2698	5058	3911	1018.65	1084.99	0.118701	0.0675305
rps11	432	406	156	865.002	771.078	1411	1205	670.951	789.297	1.28922	0.976917
rpl36	114	165	39	1332.15	730.495	1074	811	1935.3	2013.04	0.688346	0.362881
infA	324	37	14	105.107	92.2657	1519	1184	963.076	1034.06	0.109137	0.089227
rps8	411	384	101	859.932	524.731	1879	1725	939.145	1187.64	0.915654	0.441827
rpl14	372	339	305	838.748	1750.71	4863	4091	2685.4	3111.89	0.312336	0.562588
rpl16 (exon 2)	402	1624	644	3718.22	3420.72	n.d.	n.d.	n.d.	n.d.	n.d.	n.d.
rps3	675	709	300	966.757	949.019	3649	2844	1110.5	1192.24	0.870561	0.795997
rpl22	447	437	194	899.805	926.726	1948	1365	895.219	864.097	1.00512	1.07248
rps19	282	641	138	2092.11	1044.93	4558	2199	3320.27	2206.55	0.630102	0.473559
rpl2 (exon 2)	432	715	160	1523.34	790.849	n.d.	n.d.	n.d.	n.d.	n.d.	n.d.
rpl23	282	893	133	2914.59	1007.07	3689	1892	2687.25	1898.49	1.0846	0.530457
ndhB (exon 2)	756	1026	658	1249.11	1858.49	n.d.	n.d.	n.d.	n.d.	n.d.	n.d.
rps7	471	401	90	783.607	408.018	5603	4399	2443.7	2642.84	0.320664	0.154386
rps15	237	305	120	1184.48	1081.16	2925	3474	2535.28	4147.81	0.467198	0.260658
ndhF	2217	1121	1806	465.387	1739.44	12092	16777	1120.42	2141.34	0.415369	0.812313
rpl32	180	90	32	460.198	379.607	3578	2846	4083.34	4474.04	0.112701	0.0848467
ccsA	966	246	371	234.387	820.076	9394	10313	1997.66	3020.96	0.117331	0.271462
ndhD	1503	635	1203	388.857	1709.09	26190	32137	3579.52	6050.4	0.108634	0.282475
psaC	246	2430	2210	9091.72	19182.9	19213	21734	16043.8	25000.1	0.56668	0.767313
ndhE	306	83	289	249.65	2016.66	3570	4386	2396.59	4055.88	0.104169	0.497221
ndhG	531	306	275	530.398	1105.85	5676	6927	2195.81	3691.37	0.241549	0.299576
ndhI	543	256	471	433.925	1852.16	5813	7145	2199.12	3723.4	0.197318	0.497438
ndhA (exon 2)	539	216	242	368.841	958.703	n.d.	n.d.	n.d.	n.d.	n.d.	n.d.
ndhH	1182	818	451	636.958	814.735	5919	7346	1028.68	1758.62	0.619201	0.463282
